# Supplementary material for: How peer mechanism impacts loan repayment in a Self-help group?: An empirical study in India
Source: PLoS One. 2026 Jan 27;21(1):e0341674. doi: 10.1371/journal.pone.0341674 (PMC12843600; doi:10.1371/journal.pone.0341674)
Supplement: S1 File — (CSV) [file pone.0341674.s001.csv]

SlNo	External loan delinquency	Q.13_Peer Pressure	Q.14_Peer sanction	Q.16_Willingness to help others	Q.15_Frequency of Group meeting	Q.18_Leadership	Q.9_Income	q7_Financial literacy	Moderate Risk	Low Risk	High Risk
7	1	0	0	0	0	0	2.75	1	0	0	1
20	0	1	1	0	1	0	2.5	1	0	0	1
34	0	1	1	1	0	0	1.25	1	0	1	0
40	1	1	1	0	1	0	1.25	0	0	1	0
44	0	1	1	1	1	0	1.25	1	0	0	1
48	1	1	1	0	1	0	1.25	1	1	0	0
58	0	1	1	1	1	0	2.75	1	1	0	0
63	0	1	1	1	1	0	2.5	1	1	0	0
68	1	1	1	0	1	0	2.5	1	0	0	1
77	0	1	0	1	0	0	1.5	1	1	0	0
87	0	0	0	0	0	0	2	1	0	1	0
92	1	1	1	1	0	0	2.5	1	0	1	0
93	0	0	0	0	1	0	2.5	1	0	1	0
95	1	1	1	1	1	0	2.5	1	1	0	0
106	1	0	0	1	1	0	2.75	1	0	1	0
117	0	1	1	1	1	0	2.5	1	1	0	0
122	1	0	0	0	0	0	2.5	1	0	0	1
129	0	1	1	1	0	0	2.5	1	1	0	0
137	0	0	0	0	1	0	2.25	1	0	1	0
144	0	1	1	1	1	0	1.5	1	1	0	0
149	1	1	1	0	1	0	1.5	1	0	0	1
158	0	0	1	0	1	0	2.75	1	0	1	0
170	0	1	1	0	1	0	2.75	1	1	0	0
172	1	1	0	0	1	0	1.5	1	0	1	0
173	0	1	0	1	0	0	1.5	1	0	1	0
174	0	1	1	0	1	0	1.5	1	0	0	1
180	0	1	1	1	1	0	1.5	1	0	1	0
186	1	1	1	0	1	0	2.75	1	0	0	1
187	1	0	0	0	0	0	2.75	1	0	0	1
209	1	1	1	0	1	0	1.5	1	0	1	0
213	0	1	1	1	1	0	1.5	1	0	0	1
215	0	0	0	1	1	0	1.5	1	0	1	0
220	0	1	1	1	1	0	2	1	1	0	0
238	0	0	0	0	1	0	1.5	1	0	1	0
240	1	1	0	0	1	0	1.25	1	0	0	1
244	1	0	0	0	0	0	1.25	1	0	1	0
252	0	1	1	1	1	0	2.75	1	0	1	0
259	0	1	0	1	1	0	2.5	1	0	1	0
267	0	0	0	1	1	0	2.5	1	0	1	0
268	0	1	1	0	1	0	2.5	1	0	0	1
281	1	1	1	1	0	0	1.5	1	0	1	0
282	0	0	0	0	1	0	1.5	1	0	1	0
284	1	1	1	1	1	0	1.5	1	1	0	0
289	0	1	1	1	0	0	1.5	1	0	1	0
293	0	1	1	1	1	0	2	1	0	0	1
297	1	0	0	1	1	0	2	1	0	1	0
301	0	1	1	1	1	0	1.25	1	0	1	0
319	1	0	0	0	0	0	1.25	1	0	1	0
327	1	1	1	0	1	0	1.25	1	0	1	0
340	1	1	1	0	1	0	2.75	1	0	0	1
341	1	0	0	0	0	0	2.75	1	0	0	1
345	0	1	1	1	1	0	2.75	1	1	0	0
352	0	0	0	1	1	0	2	1	1	0	0
355	1	1	1	0	1	0	2	1	0	1	0
365	0	1	0	1	0	0	1.5	1	0	1	0
368	0	1	1	1	1	0	1.5	1	1	0	0
373	1	1	1	0	1	0	1.5	1	0	0	1
374	1	0	1	0	1	0	1.5	1	0	1	0
379	1	1	1	0	1	0	2.75	1	0	0	1
387	0	1	1	1	0	0	2.75	1	0	1	0
390	1	1	0	0	1	0	2	1	0	1	0
392	1	1	1	0	1	0	2	1	0	0	1
399	0	1	0	1	1	0	2	1	0	1	0
3	0	0	0	0	1	0	2.75	0	0	0	1
4	1	1	1	0	0	0	2.75	0	1	0	0
6	1	1	1	0	1	0	2.75	0	0	0	1
10	0	1	1	0	1	0	2.75	0	0	0	1
11	0	0	0	0	0	0	2.5	0	1	0	0
13	0	0	0	1	1	0	2.5	0	0	1	0
14	1	1	1	0	1	0	2.5	0	0	0	1
19	1	1	1	0	0	0	2.5	0	0	1	0
21	0	0	0	0	0	0	1.5	0	1	0	0
22	0	1	1	1	0	0	1.5	0	0	1	0
23	0	1	1	0	1	0	1.5	0	1	0	0
28	1	1	1	0	1	0	1.5	0	0	1	0
29	0	0	0	1	0	0	1.5	0	0	1	0
33	1	1	1	0	1	0	1.25	0	0	0	1
35	1	0	0	1	1	0	1.25	0	1	0	0
41	1	1	1	1	1	0	1.25	0	1	0	0
43	0	1	1	1	1	0	1.25	0	1	0	0
49	0	0	0	0	1	0	1.25	0	0	0	1
50	1	1	1	1	0	0	1.25	0	0	1	0
51	0	0	0	1	0	0	1.25	0	1	0	0
53	1	1	1	1	1	0	2.75	0	0	0	1
54	0	0	0	0	0	0	2.75	0	1	0	0
56	0	1	0	1	0	0	2.75	0	1	0	0
60	0	0	0	0	1	0	2.75	0	0	0	1
61	1	1	1	1	0	0	2.5	0	1	0	0
65	0	0	0	0	1	0	2.5	0	0	0	1
66	1	1	1	1	0	0	2.5	0	1	0	0
71	1	1	0	0	1	0	1.5	0	0	1	0
72	0	0	1	1	0	0	1.5	0	0	1	0
76	1	1	1	0	1	0	1.5	0	0	1	0
78	1	0	1	0	1	0	1.5	0	1	0	0
86	0	0	0	1	1	0	2	0	0	1	0
89	0	1	1	1	1	0	2	0	0	1	0
100	0	1	1	1	0	0	2.5	0	0	1	0
103	0	1	1	0	1	0	2.75	0	0	0	1
116	0	0	0	1	0	0	2.5	0	1	0	0
124	1	1	1	0	1	0	2.5	0	0	0	1
125	0	0	0	0	1	0	2.5	0	0	1	0
127	1	0	0	0	1	0	2.5	0	0	1	0
132	1	1	1	1	0	0	2.25	0	1	0	0
138	1	1	1	1	1	0	2.25	0	0	1	0
142	0	1	1	1	1	0	1.5	0	0	0	1
146	0	0	0	0	1	0	1.5	0	0	0	1
147	1	1	1	1	0	0	1.5	0	1	0	0
151	1	1	1	0	1	0	2.75	0	0	1	0
152	0	1	0	1	0	0	2.75	0	0	1	0
153	1	0	0	1	1	0	2.75	0	1	0	0
155	1	1	1	0	1	0	2.75	0	0	1	0
156	1	0	0	0	1	0	2.75	0	0	1	0
163	0	0	0	0	0	0	2.75	0	1	0	0
169	0	1	1	0	1	0	2.75	0	0	1	0
175	0	0	0	0	1	0	1.5	0	0	0	1
177	0	1	1	0	1	0	1.5	0	1	0	0
178	0	0	0	0	1	0	1.5	0	0	1	0
179	0	0	0	1	0	0	1.5	0	1	0	0
183	0	0	0	0	1	0	2.75	0	0	0	1
184	1	1	1	0	0	0	2.75	0	1	0	0
190	0	1	1	0	1	0	2.75	0	0	0	1
191	0	0	0	0	0	0	2.75	0	1	0	0
201	0	1	1	1	0	0	2.5	0	0	1	0
202	1	0	0	0	1	0	2.5	0	0	1	0
203	0	1	1	1	0	0	2.5	0	0	1	0
206	0	1	1	0	1	0	1.5	0	0	0	1
210	1	1	1	1	1	0	1.5	0	1	0	0
212	0	1	1	1	0	0	1.5	0	1	0	0
216	1	1	1	1	0	0	1.5	0	1	0	0
222	0	0	0	0	1	0	2	0	0	0	1
223	1	1	1	1	0	0	2	0	1	0	0
224	0	1	0	0	1	0	2	0	0	1	0
227	0	0	0	0	0	0	2	0	0	0	1
231	0	1	1	0	1	0	1.5	0	0	0	1
233	1	1	1	1	1	0	1.5	0	0	1	0
235	0	0	0	1	1	0	1.5	0	0	1	0
236	0	0	0	0	1	0	1.5	0	0	0	1
241	0	1	1	1	1	0	1.25	0	0	1	0
242	0	0	0	0	0	0	1.25	0	0	1	0
247	0	1	0	0	1	0	1.25	0	0	0	1
250	1	1	1	0	1	0	2.75	0	0	1	0
254	1	0	0	0	1	0	2.75	0	0	0	1
256	0	1	1	1	0	0	2.75	0	1	0	0
258	1	1	1	0	1	0	2.75	0	1	0	0
264	0	1	1	0	0	0	2.5	0	0	0	1
271	1	1	1	1	0	0	1.5	0	0	0	1
278	0	1	1	0	0	0	1.5	0	0	1	0
292	0	1	1	1	0	0	2	0	0	1	0
294	0	1	1	1	1	0	2	0	0	1	0
300	0	0	0	0	0	0	2	0	0	1	0
303	0	0	0	0	1	0	1.25	0	0	1	0
304	1	1	1	1	0	0	1.25	0	0	1	0
306	1	0	0	1	1	0	1.25	0	0	1	0
309	1	1	0	0	1	0	1.25	0	0	1	0
311	0	0	0	0	1	0	1.25	0	0	1	0
315	0	1	0	0	1	0	1.25	0	1	0	0
316	1	0	1	0	0	0	1.25	0	1	0	0
318	1	1	1	0	1	0	1.25	0	0	0	1
322	0	1	1	0	1	0	1.25	0	0	0	1
325	0	1	1	1	1	0	1.25	0	0	1	0
328	0	0	0	1	0	0	1.25	0	0	1	0
332	1	1	1	0	1	0	1.25	0	0	0	1
334	1	1	1	0	1	0	1.25	0	0	1	0
335	1	0	0	0	1	0	2.75	0	0	1	0
337	0	0	0	0	1	0	2.75	0	1	0	0
338	1	1	1	0	0	0	2.75	0	1	0	0
344	0	1	1	0	1	0	2.75	0	0	0	1
347	0	0	0	0	0	0	2.75	0	1	0	0
349	1	1	1	0	1	0	2	0	0	1	0
350	1	0	0	0	1	0	2	0	0	1	0
354	1	1	1	0	1	0	2	0	0	1	0
357	0	1	1	0	1	0	2	0	0	1	0
358	0	0	0	0	0	0	2	0	1	0	0
364	1	1	0	0	1	0	1.5	0	0	1	0
366	0	1	1	0	1	0	1.5	0	0	1	0
367	0	0	0	0	1	0	1.5	0	0	0	1
370	0	0	0	0	1	0	1.5	0	0	1	0
371	1	1	1	1	0	0	1.5	0	1	0	0
377	1	1	1	1	0	0	2.75	0	0	1	0
384	0	1	1	0	1	0	2.75	0	0	0	1
388	1	0	0	0	1	0	2.75	0	1	0	0
398	1	1	1	0	1	0	2	0	0	0	1
234	0	1	1	0	1	0	1.5	0	0	0	1
2	0	1	1	1	1	1	2.75	1	1	0	0
24	0	0	0	1	1	1	1.5	1	0	1	0
37	0	0	0	1	1	1	1.25	1	0	1	0
57	0	1	0	1	0	1	2.75	1	1	0	0
59	0	1	1	1	0	1	2.75	1	1	0	0
64	0	1	1	1	1	1	2.5	1	1	0	0
80	0	0	1	1	1	1	1.5	1	0	1	0
83	1	1	1	1	1	1	2	1	0	1	0
96	1	0	0	1	0	1	2.5	1	0	1	0
97	0	1	1	0	1	1	2.5	1	0	1	0
99	0	0	0	1	0	1	2.5	1	0	1	0
101	1	0	0	0	0	1	2.75	1	0	1	0
107	1	1	1	0	1	1	2.75	1	0	0	1
109	1	1	1	0	1	1	2.75	1	0	1	0
112	1	0	0	1	1	1	2.5	1	1	0	0
113	0	1	1	1	1	1	2.5	1	0	1	0
114	0	1	1	1	1	1	2.5	1	0	1	0
118	1	0	0	0	0	1	2.5	1	0	1	0
120	0	0	1	1	1	1	2.5	1	0	1	0
126	1	0	0	1	0	1	2.5	1	0	1	0
130	0	0	1	1	0	1	2.5	1	1	0	0
135	1	1	1	1	1	1	2.25	1	0	0	1
136	0	0	1	1	0	1	2.25	1	0	1	0
140	1	0	1	0	0	1	2.25	1	0	1	0
143	0	1	1	0	1	1	1.5	1	0	0	1
145	0	0	0	1	0	1	1.5	1	1	0	0
154	0	1	1	0	1	1	2.75	1	0	0	1
157	1	1	0	1	1	1	2.75	1	0	0	1
160	0	0	0	1	1	1	2.75	1	0	1	0
161	1	0	0	1	1	1	2.75	1	0	1	0
181	0	1	1	0	0	1	1.5	1	0	1	0
182	0	1	1	1	1	1	2.75	1	1	0	0
196	0	1	1	1	1	1	2.5	1	1	0	0
199	0	1	0	1	0	1	2.5	1	0	1	0
218	0	1	1	1	1	1	2	1	1	0	0
219	1	0	1	1	1	1	2	1	0	1	0
221	0	1	1	1	0	1	2	1	1	0	0
226	1	0	1	1	0	1	2	1	0	1	0
228	0	1	1	1	1	1	2	1	0	1	0
229	1	0	0	0	0	1	1.5	1	0	1	0
237	0	1	0	1	1	1	1.5	1	0	0	1
243	0	0	0	1	1	1	1.25	1	0	1	0
255	0	1	1	1	1	1	2.75	1	1	0	0
262	0	1	1	1	1	1	2.5	1	0	0	1
270	1	1	1	0	1	1	2.5	1	0	1	0
273	0	0	0	1	1	1	1.5	1	1	0	0
302	0	1	0	0	0	1	1.25	1	1	0	0
305	0	1	1	1	1	1	1.25	1	0	1	0
310	0	1	1	1	0	1	1.25	1	1	0	0
312	0	1	1	1	1	1	1.25	1	1	0	0
313	0	0	1	1	1	1	1.25	1	0	1	0
326	0	1	1	0	1	1	1.25	1	0	0	1
333	0	1	1	0	1	1	1.25	1	0	0	1
346	1	0	1	1	1	1	2.75	1	0	1	0
351	0	0	0	1	1	1	2	1	1	0	0
369	0	1	1	1	1	1	1.5	1	1	0	0
385	1	1	1	0	0	1	2.75	1	0	1	0
395	0	0	1	1	1	1	2	1	0	1	0
1	0	1	1	1	1	1	2.75	0	1	0	0
5	0	1	1	0	1	1	2.75	0	1	0	0
8	0	1	1	1	1	1	2.75	0	0	1	0
9	0	1	1	1	1	1	2.75	0	0	0	1
12	1	1	1	0	0	1	2.5	0	0	0	1
15	0	1	1	1	1	1	2.5	0	1	0	0
16	0	1	1	1	1	1	2.5	0	1	0	0
17	0	1	1	1	1	1	2.5	0	1	0	0
18	0	0	0	1	1	1	2.5	0	0	0	1
25	1	0	0	1	1	1	1.5	0	0	0	1
26	1	0	0	0	1	1	1.5	0	0	0	1
27	0	1	1	1	0	1	1.5	0	0	1	0
30	0	0	0	0	0	1	1.25	0	0	1	0
31	1	1	1	1	1	1	1.25	0	0	0	1
32	0	1	1	0	1	1	1.25	0	0	0	1
36	0	0	0	1	1	1	1.25	0	1	0	0
38	0	1	1	0	0	1	1.25	0	0	1	0
39	1	1	1	0	1	1	1.25	0	0	1	0
42	0	0	0	1	0	1	1.25	0	0	1	0
45	0	0	0	0	1	1	1.25	0	1	0	0
46	1	1	1	1	0	1	1.25	0	1	0	0
47	0	1	1	0	1	1	1.25	0	1	0	0
52	1	1	1	0	1	1	2.75	0	1	0	0
55	0	0	0	1	1	1	2.75	0	0	0	1
62	0	1	1	0	1	1	2.5	0	1	0	0
67	0	1	1	0	1	1	2.5	0	0	1	0
69	0	1	1	0	1	1	2.5	0	1	0	0
70	0	1	0	1	1	1	2.5	0	0	1	0
73	0	0	0	1	0	1	1.5	0	0	1	0
74	1	1	0	1	1	1	1.5	0	0	0	1
75	0	1	1	0	1	1	1.5	0	0	1	0
79	0	0	0	1	1	1	1.5	0	1	0	0
81	0	1	1	0	0	1	2	0	0	1	0
82	1	1	1	0	1	1	2	0	0	1	0
84	1	1	1	1	0	1	2	0	0	1	0
85	1	1	1	1	0	1	2	0	0	1	0
88	0	0	0	1	0	1	2	0	0	1	0
90	1	1	1	0	1	1	2	0	0	1	0
91	1	1	1	0	0	1	2	0	0	1	0
94	0	0	0	1	1	1	2.5	0	0	1	0
98	0	1	1	0	1	1	2.5	0	1	0	0
102	1	0	0	1	1	1	2.75	0	0	1	0
104	1	0	0	1	1	1	2.75	0	0	1	0
105	1	1	1	1	0	1	2.75	0	0	1	0
108	1	0	0	1	1	1	2.75	0	0	1	0
110	1	0	0	1	0	1	2.75	0	0	1	0
111	1	1	1	1	1	1	2.5	0	0	1	0
115	1	0	0	0	1	1	2.5	0	0	1	0
119	1	1	1	0	1	1	2.5	0	0	1	0
123	0	1	1	0	1	1	2.5	0	1	0	0
128	0	0	0	0	0	1	2.5	0	1	0	0
131	0	0	0	0	1	1	2.5	0	1	0	0
133	0	1	0	1	0	1	2.25	0	0	1	0
134	0	0	0	0	1	1	2.25	0	1	0	0
139	0	0	0	1	0	1	2.25	0	0	1	0
141	1	0	0	1	1	1	1.5	0	0	0	1
148	0	1	1	0	1	1	1.5	0	1	0	0
150	0	0	0	1	1	1	1.5	0	0	1	0
159	1	1	1	0	0	1	2.75	0	0	0	1
162	0	1	1	0	1	1	2.75	0	1	0	0
164	1	1	1	0	0	1	2.75	0	0	0	1
165	0	0	0	1	1	1	2.75	0	0	1	0
166	1	1	0	0	0	1	2.75	0	0	1	0
167	0	0	0	1	1	1	2.75	0	0	1	0
168	1	1	1	1	1	1	2.75	0	0	1	0
171	0	1	1	1	1	1	2.75	0	1	0	0
176	0	1	1	1	1	1	1.5	0	0	1	0
185	0	1	1	0	1	1	2.75	0	1	0	0
188	0	1	1	1	1	1	2.75	0	0	1	0
189	0	1	1	1	1	1	2.75	0	0	0	1
192	1	1	1	0	0	1	2.75	0	0	0	1
193	1	1	0	1	1	1	2.75	0	0	0	1
194	1	0	0	0	1	1	2.5	0	1	0	0
195	0	1	0	1	0	1	2.5	0	0	1	0
197	0	1	1	0	1	1	2.5	0	1	0	0
198	0	1	0	1	1	1	2.5	0	0	1	0
200	0	0	1	1	1	1	2.5	0	0	1	0
204	0	1	1	1	1	1	2.5	0	0	1	0
205	0	1	1	1	1	1	2.5	0	0	0	1
207	0	1	1	0	0	1	1.5	0	0	1	0
208	1	1	1	0	1	1	1.5	0	0	1	0
211	0	0	0	1	0	1	1.5	0	0	1	0
214	0	0	0	0	1	1	1.5	0	0	0	1
217	0	1	1	0	1	1	2	0	0	1	0
225	1	0	1	1	1	1	2	0	0	1	0
230	1	0	0	1	1	1	1.5	0	0	1	0
232	1	1	0	0	1	1	1.5	0	0	0	1
239	1	0	0	1	0	1	1.25	0	0	1	0
245	0	1	1	1	1	1	1.25	0	0	1	0
246	0	0	1	1	1	1	1.25	0	0	1	0
248	1	0	1	1	0	1	1.25	0	0	1	0
249	0	0	0	0	0	1	1.25	0	0	1	0
251	1	1	1	0	1	1	2.75	0	0	0	1
253	1	0	0	1	0	1	2.75	0	0	1	0
260	1	1	1	1	1	1	2.5	0	0	1	0
261	1	1	0	1	0	1	2.5	0	0	1	0
263	0	1	1	0	1	1	2.5	0	0	1	0
265	1	0	0	1	1	1	2.5	0	0	1	0
266	1	1	1	0	0	1	2.5	0	0	1	0
269	0	0	0	1	1	1	2.5	0	0	0	1
272	0	1	1	0	0	1	1.5	0	0	1	0
274	0	0	0	1	1	1	1.5	0	0	1	0
275	1	1	0	0	0	1	1.5	0	0	1	0
276	0	1	0	1	1	1	1.5	0	0	1	0
277	1	1	1	1	1	1	1.5	0	0	1	0
279	1	0	1	0	1	1	1.5	0	0	1	0
280	1	1	1	0	0	1	1.5	0	0	1	0
283	0	0	0	1	1	1	1.5	0	0	1	0
285	1	1	0	1	0	1	1.5	0	0	1	0
286	0	0	1	0	1	1	1.5	0	0	1	0
287	0	1	1	0	1	1	1.5	0	1	0	0
288	0	0	0	1	0	1	1.5	0	0	1	0
290	0	1	1	1	1	1	1.5	0	1	0	0
291	0	1	1	0	1	1	1.5	0	0	1	0
295	0	0	0	1	1	1	2	0	0	1	0
296	1	1	0	0	0	1	2	0	1	0	0
298	0	1	1	0	1	1	2	0	0	1	0
299	0	1	1	0	1	1	2	0	1	0	0
307	1	1	1	0	1	1	1.25	0	0	1	0
308	1	1	0	1	1	1	1.25	0	0	1	0
314	1	0	0	1	1	1	1.25	0	0	1	0
317	0	0	1	0	1	1	1.25	0	1	0	0
320	0	1	1	1	1	1	1.25	0	0	1	0
321	0	0	1	1	1	1	1.25	0	0	1	0
323	1	0	1	1	0	1	1.25	0	0	0	1
324	1	0	0	0	1	1	1.25	0	0	0	1
329	0	0	0	0	0	1	1.25	0	0	1	0
330	1	1	1	1	1	1	1.25	0	0	1	0
331	0	1	1	0	0	1	1.25	0	0	0	1
336	0	1	1	0	1	1	2.75	0	1	0	0
339	0	1	1	0	1	1	2.75	0	1	0	0
342	0	1	1	1	1	1	2.75	0	0	1	0
343	0	1	1	1	1	1	2.75	0	0	1	0
348	0	1	1	0	1	1	2	0	0	0	1
353	0	0	0	0	0	1	2	0	0	1	0
356	0	1	1	1	1	1	2	0	0	0	1
359	1	1	1	0	1	1	2	0	0	0	1
360	1	1	0	1	1	1	2	0	0	0	1
361	1	0	0	0	1	1	2	0	1	0	0
362	0	1	0	0	0	1	2	0	0	1	0
363	0	1	1	1	1	1	1.5	0	0	1	0
372	0	1	1	0	1	1	1.5	0	0	1	0
375	0	1	1	0	0	1	1.5	0	0	1	0
376	0	0	0	1	1	1	1.5	0	0	1	0
378	0	1	1	0	1	1	2.75	0	0	1	0
380	0	1	1	0	1	1	2.75	0	1	0	0
381	0	1	0	1	1	1	2.75	0	0	1	0
382	0	1	1	1	1	1	2.75	0	0	1	0
383	0	1	1	1	1	1	2.75	0	0	1	0
386	0	0	1	1	0	1	2.75	0	0	1	0
389	0	0	0	1	1	1	2.75	0	0	1	0
391	1	0	0	1	0	1	2	0	0	1	0
393	0	0	0	1	1	1	2	0	0	1	0
394	1	1	1	1	0	1	2	0	0	0	1
400	1	1	1	1	1	1	2	0	0	1	0
121	1	0	1	1	1	1	2.5	1	0	1	0
396	1	0	1	1	1	1	2	1	0	1	0
257	1	1	1	1	0	1	2.75	0	0	1	0
397	1	1	1	1	0	1	2	0	0	1	0
