# Supplementary material for: How peer mechanism impacts loan repayment in a Self-help group?: An empirical study in India
Source: PLoS One. 2026 Jan 27;21(1):e0341674. doi: 10.1371/journal.pone.0341674 (PMC12843600; doi:10.1371/journal.pone.0341674)
Supplement: S2 File — (CSV) [file pone.0341674.s002.csv]

SlNo	Q. 25 Internal Loan Default	Q.13_Peer Pressure	Q.11_Education	Q.14_Peer Sanction	Q.18_Leadership	Q.7_Financial Literacy	Q.12_Access to technology	Q.27_Business Correlation	CCL1_Moderate Risk	CCL2_Low Risk	CCL3_High Risk	Q.15_Frequency of group meeting
7	1	0	1	0	0	1	0	0	0	0	1	0
20	1	1	0	1	0	1	0	0	0	0	1	1
34	1	1	1	1	0	1	0	0	0	1	0	0
40	1	1	1	1	0	0	0	0	0	1	0	1
44	0	1	1	1	0	1	1	0	0	0	1	1
48	1	1	1	1	0	1	0	0	1	0	0	1
58	1	1	0	1	0	1	1	0	1	0	0	1
63	1	1	0	1	0	1	1	0	1	0	0	1
68	1	1	1	1	0	1	0	0	0	0	1	1
77	1	1	0	0	0	1	0	0	1	0	0	0
87	1	0	1	0	0	1	0	0	0	1	0	0
92	0	1	1	1	0	1	1	0	0	1	0	0
93	0	0	0	0	0	1	0	0	0	1	0	1
95	1	1	1	1	0	1	0	0	1	0	0	1
106	1	0	0	0	0	1	0	0	0	1	0	1
117	1	1	0	1	0	1	1	0	1	0	0	1
122	1	0	1	0	0	1	0	0	0	0	1	0
129	0	1	0	1	0	1	1	0	1	0	0	0
137	0	0	1	0	0	1	0	0	0	1	0	1
144	1	1	0	1	0	1	1	0	1	0	0	1
149	1	1	1	1	0	1	0	0	0	0	1	1
158	1	0	0	1	0	1	0	0	0	1	0	1
170	1	1	0	1	0	1	0	0	1	0	0	1
172	1	1	1	0	0	1	0	1	0	1	0	1
173	1	1	0	0	0	1	0	0	0	1	0	0
174	1	1	0	1	0	1	0	0	0	0	1	1
180	0	1	0	1	0	1	1	0	0	1	0	1
186	1	1	1	1	0	1	0	0	0	0	1	1
187	1	0	1	0	0	1	0	0	0	0	1	0
209	1	1	1	1	0	1	0	0	0	1	0	1
213	0	1	1	1	0	1	1	0	0	0	1	1
215	1	0	0	0	0	1	0	0	0	1	0	1
220	1	1	0	1	0	1	1	0	1	0	0	1
238	0	0	0	0	0	1	0	0	0	1	0	1
240	1	1	0	0	0	1	0	0	0	0	1	1
244	1	0	1	0	0	1	0	0	0	1	0	0
252	1	1	0	1	0	1	1	0	0	1	0	1
259	1	1	0	0	0	1	1	0	0	1	0	1
267	0	0	0	0	0	1	0	0	0	1	0	1
268	1	1	1	1	0	1	0	0	0	0	1	1
281	0	1	1	1	0	1	1	0	0	1	0	0
282	0	0	0	0	0	1	0	0	0	1	0	1
284	1	1	1	1	0	1	0	0	1	0	0	1
289	1	1	0	1	0	1	0	0	0	1	0	0
293	1	1	1	1	0	1	0	0	0	0	1	1
297	0	0	0	0	0	1	0	0	0	1	0	1
301	0	1	0	1	0	1	1	0	0	1	0	1
319	1	0	1	0	0	1	0	0	0	1	0	0
327	1	1	1	1	0	1	0	0	0	1	0	1
340	1	1	1	1	0	1	0	0	0	0	1	1
341	0	0	1	0	0	1	0	0	0	0	1	0
345	1	1	0	1	0	1	1	0	1	0	0	1
352	1	0	1	0	0	1	0	0	1	0	0	1
355	1	1	1	1	0	1	0	0	0	1	0	1
365	0	1	0	0	0	1	0	0	0	1	0	0
368	1	1	0	1	0	1	1	0	1	0	0	1
373	1	1	1	1	0	1	0	0	0	0	1	1
374	1	0	0	1	0	1	0	0	0	1	0	1
379	1	1	1	1	0	1	0	0	0	0	1	1
387	0	1	0	1	0	1	0	0	0	1	0	0
390	1	1	1	0	0	1	0	1	0	1	0	1
392	1	1	0	1	0	1	0	0	0	0	1	1
399	1	1	0	0	0	1	1	0	0	1	0	1
3	1	0	0	0	0	0	0	0	0	0	1	1
4	1	1	0	1	0	0	0	0	1	0	0	0
6	1	1	0	1	0	0	0	0	0	0	1	1
10	1	1	0	1	0	0	0	0	0	0	1	1
11	1	0	0	0	0	0	0	0	1	0	0	0
13	1	0	0	0	0	0	0	0	0	1	0	1
14	1	1	0	1	0	0	0	0	0	0	1	1
19	1	1	0	1	0	0	0	0	0	1	0	0
21	1	0	0	0	0	0	0	0	1	0	0	0
22	0	1	0	1	0	0	0	0	0	1	0	0
23	1	1	0	1	0	0	0	0	1	0	0	1
28	1	1	1	1	0	0	0	0	0	1	0	1
29	0	0	0	0	0	0	0	0	0	1	0	0
33	0	1	0	1	0	0	0	0	0	0	1	1
35	1	0	0	0	0	0	0	0	1	0	0	1
41	1	1	0	1	0	0	0	0	1	0	0	1
43	1	1	0	1	0	0	1	0	1	0	0	1
49	1	0	0	0	0	0	0	0	0	0	1	1
50	1	1	0	1	0	0	0	0	0	1	0	0
51	0	0	0	0	0	0	0	0	1	0	0	0
53	1	1	0	1	0	0	0	0	0	0	1	1
54	1	0	1	0	0	0	0	0	1	0	0	0
56	1	1	0	0	0	0	0	0	1	0	0	0
60	1	0	0	0	0	0	1	0	0	0	1	1
61	1	1	0	1	0	0	0	0	1	0	0	0
65	1	0	0	0	0	0	0	0	0	0	1	1
66	1	1	0	1	0	0	0	0	1	0	0	0
71	1	1	0	0	0	0	0	0	0	1	0	1
72	0	0	1	1	0	0	0	0	0	1	0	0
76	0	1	0	1	0	0	0	0	0	1	0	1
78	1	0	0	1	0	0	0	0	1	0	0	1
86	1	0	0	0	0	0	0	0	0	1	0	1
89	0	1	0	1	0	0	0	0	0	1	0	1
100	1	1	0	1	0	0	0	0	0	1	0	0
103	1	1	0	1	0	0	0	0	0	0	1	1
116	1	0	0	0	0	0	0	0	1	0	0	0
124	1	1	0	1	0	0	0	0	0	0	1	1
125	0	0	0	0	0	0	0	0	0	1	0	1
127	0	0	0	0	0	0	0	0	0	1	0	1
132	1	1	0	1	0	0	0	0	1	0	0	0
138	0	1	0	1	0	0	0	0	0	1	0	1
142	0	1	0	1	0	0	0	0	0	0	1	1
146	1	0	0	0	0	0	0	0	0	0	1	1
147	1	1	0	1	0	0	0	0	1	0	0	0
151	1	1	0	1	0	0	0	0	0	1	0	1
152	0	1	1	0	0	0	0	0	0	1	0	0
153	1	0	0	0	0	0	0	0	1	0	0	1
155	1	1	1	1	0	0	0	0	0	1	0	1
156	1	0	0	0	0	0	0	0	0	1	0	1
163	1	0	0	0	0	0	0	0	1	0	0	0
169	0	1	0	1	0	0	0	0	0	1	0	1
175	1	0	0	0	0	0	0	0	0	0	1	1
177	0	1	0	1	0	0	0	0	1	0	0	1
178	1	0	0	0	0	0	0	0	0	1	0	1
179	1	0	0	0	0	0	0	0	1	0	0	0
183	1	0	0	0	0	0	0	0	0	0	1	1
184	1	1	0	1	0	0	0	0	1	0	0	0
190	1	1	0	1	0	0	0	0	0	0	1	1
191	1	0	0	0	0	0	0	0	1	0	0	0
201	0	1	0	1	0	0	0	0	0	1	0	0
202	0	0	0	0	0	0	0	0	0	1	0	1
203	1	1	0	1	0	0	0	0	0	1	0	0
206	1	1	0	1	0	0	0	0	0	0	1	1
210	1	1	0	1	0	0	0	0	1	0	0	1
212	1	1	0	1	0	0	0	0	1	0	0	0
216	1	1	0	1	0	0	0	0	1	0	0	0
222	1	0	0	0	0	0	1	0	0	0	1	1
223	1	1	0	1	0	0	0	0	1	0	0	0
224	1	1	0	0	0	0	1	0	0	1	0	1
227	1	0	0	0	0	0	0	0	0	0	1	0
231	1	1	0	1	0	0	0	0	0	0	1	1
233	0	1	0	1	0	0	0	0	0	1	0	1
235	1	0	0	0	0	0	0	0	0	1	0	1
236	1	0	0	0	0	0	0	0	0	0	1	1
241	1	1	0	1	0	0	0	0	0	1	0	1
242	0	0	0	0	0	0	0	0	0	1	0	0
247	0	1	0	0	0	0	0	0	0	0	1	1
250	0	1	0	1	0	0	0	0	0	1	0	1
254	0	0	0	0	0	0	0	0	0	0	1	1
256	0	1	0	1	0	0	0	0	1	0	0	0
258	1	1	0	1	0	0	0	0	1	0	0	1
264	1	1	0	1	0	0	0	0	0	0	1	0
271	1	1	0	1	0	0	0	0	0	0	1	0
278	0	1	0	1	0	0	0	0	0	1	0	0
292	0	1	0	1	0	0	0	0	0	1	0	0
294	1	1	0	1	0	0	1	0	0	1	0	1
300	1	0	0	0	0	0	0	0	0	1	0	0
303	0	0	0	0	0	0	1	0	0	1	0	1
304	0	1	0	1	0	0	0	0	0	1	0	0
306	1	0	0	0	0	0	1	0	0	1	0	1
309	0	1	0	0	0	0	0	0	0	1	0	1
311	1	0	0	0	0	0	1	0	0	1	0	1
315	1	1	0	0	0	0	0	0	1	0	0	1
316	1	0	0	1	0	0	0	0	1	0	0	0
318	1	1	0	1	0	0	0	0	0	0	1	1
322	1	1	0	1	0	0	0	0	0	0	1	1
325	0	1	0	1	0	0	0	0	0	1	0	1
328	0	0	0	0	0	0	0	0	0	1	0	0
332	0	1	0	1	0	0	0	0	0	0	1	1
334	1	1	1	1	0	0	0	0	0	1	0	1
335	1	0	0	0	0	0	0	0	0	1	0	1
337	0	0	0	0	0	0	0	0	1	0	0	1
338	1	1	0	1	0	0	0	0	1	0	0	0
344	1	1	0	1	0	0	0	0	0	0	1	1
347	1	0	0	0	0	0	0	0	1	0	0	0
349	1	1	1	1	0	0	0	0	0	1	0	1
350	1	0	0	0	0	0	0	0	0	1	0	1
354	1	1	0	1	0	0	0	0	0	1	0	1
357	1	1	0	1	0	0	0	0	0	1	0	1
358	1	0	0	0	0	0	0	0	1	0	0	0
364	0	1	1	0	0	0	0	1	0	1	0	1
366	0	1	0	1	0	0	0	0	0	1	0	1
367	1	0	0	0	0	0	0	0	0	0	1	1
370	1	0	0	0	0	0	0	0	0	1	0	1
371	1	1	0	1	0	0	0	0	1	0	0	0
377	1	1	0	1	0	0	0	0	0	1	0	0
384	1	1	0	1	0	0	0	0	0	0	1	1
388	0	0	0	0	0	0	0	0	1	0	0	1
398	1	1	0	1	0	0	0	0	0	0	1	1
234	0	1	0	1	0	0	0	0	0	0	1	1
2	0	1	1	1	1	1	1	0	1	0	0	1
24	1	0	0	0	1	1	0	0	0	1	0	1
37	0	0	1	0	1	1	0	0	0	1	0	1
57	0	1	1	0	1	1	1	0	1	0	0	0
59	0	1	1	1	1	1	1	0	1	0	0	0
64	0	1	1	1	1	1	1	0	1	0	0	1
80	0	0	0	1	1	1	0	0	0	1	0	1
83	1	1	1	1	1	1	0	0	0	1	0	1
96	1	0	0	0	1	1	0	0	0	1	0	0
97	1	1	1	1	1	1	1	0	0	1	0	1
99	0	0	0	0	1	1	0	0	0	1	0	0
101	0	0	1	0	1	1	1	0	0	1	0	0
107	1	1	0	1	1	1	0	0	0	0	1	1
109	1	1	1	1	1	1	0	0	0	1	0	1
112	1	0	1	0	1	1	1	0	1	0	0	1
113	0	1	0	1	1	1	0	0	0	1	0	1
114	0	1	1	1	1	1	1	0	0	1	0	1
118	1	0	0	0	1	1	0	0	0	1	0	0
120	0	0	0	1	1	1	1	0	0	1	0	1
126	1	0	0	0	1	1	0	0	0	1	0	0
130	0	0	1	1	1	1	1	0	1	0	0	0
135	1	1	1	1	1	1	1	0	0	0	1	1
136	0	0	0	1	1	1	0	0	0	1	0	0
140	1	0	0	1	1	1	1	0	0	1	0	0
143	1	1	1	1	1	1	1	0	0	0	1	1
145	0	0	1	0	1	1	1	0	1	0	0	0
154	0	1	1	1	1	1	1	0	0	0	1	1
157	1	1	0	0	1	1	0	0	0	0	1	1
160	0	0	0	0	1	1	1	0	0	1	0	1
161	0	0	0	0	1	1	0	0	0	1	0	1
181	0	1	0	1	1	1	1	0	0	1	0	0
182	0	1	1	1	1	1	1	0	1	0	0	1
196	0	1	1	1	1	1	1	0	1	0	0	1
199	1	1	0	0	1	1	0	0	0	1	0	0
218	0	1	1	1	1	1	1	0	1	0	0	1
219	0	0	0	1	1	1	1	0	0	1	0	1
221	0	1	1	1	1	1	1	0	1	0	0	0
226	0	0	0	1	1	1	1	0	0	1	0	0
228	0	1	1	1	1	1	0	0	0	1	0	1
229	1	0	1	0	1	1	1	0	0	1	0	0
237	0	1	0	0	1	1	0	0	0	0	1	1
243	1	0	0	0	1	1	1	0	0	1	0	1
255	1	1	1	1	1	1	1	0	1	0	0	1
262	1	1	0	1	1	1	0	0	0	0	1	1
270	1	1	0	1	1	1	0	0	0	1	0	1
273	1	0	1	0	1	1	1	0	1	0	0	1
302	0	1	1	0	1	1	1	0	1	0	0	0
305	1	1	1	1	1	1	0	0	0	1	0	1
310	0	1	1	1	1	1	1	0	1	0	0	0
312	0	1	1	1	1	1	1	0	1	0	0	1
313	1	0	0	1	1	1	1	0	0	1	0	1
326	1	1	1	1	1	1	1	0	0	0	1	1
333	0	1	1	1	1	1	1	0	0	0	1	1
346	1	0	0	1	1	1	1	0	0	1	0	1
351	1	0	1	0	1	1	0	0	1	0	0	1
369	0	1	1	1	1	1	1	0	1	0	0	1
385	1	1	0	1	1	1	1	0	0	1	0	0
395	0	0	0	1	1	1	1	0	0	1	0	1
1	1	1	0	1	1	0	0	0	1	0	0	1
5	1	1	0	1	1	0	0	0	1	0	0	1
8	1	1	0	1	1	0	0	0	0	1	0	1
9	1	1	0	1	1	0	0	0	0	0	1	1
12	1	1	0	1	1	0	0	0	0	0	1	0
15	0	1	0	1	1	0	0	0	1	0	0	1
16	0	1	0	1	1	0	0	0	1	0	0	1
17	0	1	0	1	1	0	0	0	1	0	0	1
18	0	0	1	0	1	0	0	0	0	0	1	1
25	1	0	0	0	1	0	0	0	0	0	1	1
26	0	0	0	0	1	0	0	0	0	0	1	1
27	0	1	0	1	1	0	0	0	0	1	0	0
30	1	0	0	0	1	0	0	0	0	1	0	0
31	0	1	0	1	1	0	0	0	0	0	1	1
32	0	1	0	1	1	0	0	0	0	0	1	1
36	1	0	0	0	1	0	0	0	1	0	0	1
38	1	1	0	1	1	0	0	0	0	1	0	0
39	1	1	0	1	1	0	0	0	0	1	0	1
42	1	0	0	0	1	0	0	0	0	1	0	0
45	1	0	0	0	1	0	0	0	1	0	0	1
46	1	1	1	1	1	0	0	0	1	0	0	0
47	1	1	0	1	1	0	0	0	1	0	0	1
52	0	1	1	1	1	0	1	0	1	0	0	1
55	1	0	0	0	1	0	1	0	0	0	1	1
62	1	1	0	1	1	0	0	0	1	0	0	1
67	1	1	0	1	1	0	0	0	0	1	0	1
69	1	1	0	1	1	0	1	0	1	0	0	1
70	0	1	0	0	1	0	0	0	0	1	0	1
73	1	0	0	0	1	0	0	0	0	1	0	0
74	0	1	0	0	1	0	0	0	0	0	1	1
75	0	1	1	1	1	0	0	0	0	1	0	1
79	1	0	0	0	1	0	0	0	1	0	0	1
81	1	1	1	1	1	0	0	0	0	1	0	0
82	1	1	0	1	1	0	0	0	0	1	0	1
84	1	1	0	1	1	0	0	0	0	1	0	0
85	1	1	0	1	1	0	0	0	0	1	0	0
88	0	0	0	0	1	0	0	0	0	1	0	0
90	1	1	0	1	1	0	0	0	0	1	0	1
91	0	1	0	1	1	0	0	0	0	1	0	0
94	1	0	0	0	1	0	0	0	0	1	0	1
98	1	1	0	1	1	0	0	0	1	0	0	1
102	0	0	0	0	1	0	0	0	0	1	0	1
104	1	0	1	0	1	0	0	0	0	1	0	1
105	1	1	1	1	1	0	0	0	0	1	0	0
108	1	0	0	0	1	0	1	0	0	1	0	1
110	1	0	0	0	1	0	0	0	0	1	0	0
111	0	1	0	1	1	0	0	0	0	1	0	1
115	0	0	0	0	1	0	0	0	0	1	0	1
119	0	1	0	1	1	0	1	0	0	1	0	1
123	1	1	0	1	1	0	0	0	1	0	0	1
128	1	0	0	0	1	0	0	0	1	0	0	0
131	1	0	0	0	1	0	1	0	1	0	0	1
133	1	1	0	0	1	0	0	0	0	1	0	0
134	0	0	0	0	1	0	1	0	1	0	0	1
139	0	0	0	0	1	0	1	0	0	1	0	0
141	0	0	0	0	1	0	0	0	0	0	1	1
148	1	1	0	1	1	0	0	0	1	0	0	1
150	0	0	0	0	1	0	1	0	0	1	0	1
159	1	1	0	1	1	0	0	0	0	0	1	0
162	1	1	0	1	1	0	0	0	1	0	0	1
164	1	1	0	1	1	0	0	0	0	0	1	0
165	0	0	0	0	1	0	0	0	0	1	0	1
166	1	1	0	0	1	0	0	0	0	1	0	0
167	0	0	0	0	1	0	0	0	0	1	0	1
168	1	1	0	1	1	0	0	0	0	1	0	1
171	0	1	0	1	1	0	0	0	1	0	0	1
176	0	1	0	1	1	0	0	0	0	1	0	1
185	1	1	0	1	1	0	0	0	1	0	0	1
188	1	1	0	1	1	0	0	0	0	1	0	1
189	1	1	0	1	1	0	0	0	0	0	1	1
192	1	1	0	1	1	0	0	0	0	0	1	0
193	0	1	0	0	1	0	0	0	0	0	1	1
194	0	0	0	0	1	0	0	0	1	0	0	1
195	1	1	0	0	1	0	0	0	0	1	0	0
197	1	1	0	1	1	0	1	0	1	0	0	1
198	0	1	0	0	1	0	0	0	0	1	0	1
200	1	0	0	1	1	0	0	0	0	1	0	1
204	1	1	0	1	1	0	0	0	0	1	0	1
205	1	1	0	1	1	0	0	0	0	0	1	1
207	1	1	0	1	1	0	0	0	0	1	0	0
208	1	1	0	1	1	0	0	0	0	1	0	1
211	1	0	0	0	1	0	0	0	0	1	0	0
214	1	0	0	0	1	0	0	0	0	0	1	1
217	0	1	0	1	1	0	0	0	0	1	0	1
225	1	0	0	1	1	0	1	0	0	1	0	1
230	0	0	0	0	1	0	0	0	0	1	0	1
232	0	1	0	0	1	0	0	0	0	0	1	1
239	1	0	0	0	1	0	0	0	0	1	0	0
245	1	1	0	1	1	0	0	0	0	1	0	1
246	0	0	0	1	1	0	0	0	0	1	0	1
248	1	0	0	1	1	0	0	0	0	1	0	0
249	1	0	0	0	1	0	0	0	0	1	0	0
251	1	1	0	1	1	0	1	0	0	0	1	1
253	0	0	1	0	1	0	1	0	0	1	0	0
260	1	1	0	1	1	0	1	0	0	1	0	1
261	1	1	0	0	1	0	0	0	0	1	0	0
263	1	1	1	1	1	0	0	0	0	1	0	1
265	1	0	0	0	1	0	0	0	0	1	0	1
266	1	1	1	1	1	0	1	0	0	1	0	0
269	1	0	0	0	1	0	0	0	0	0	1	1
272	0	1	0	1	1	0	0	0	0	1	0	0
274	0	0	0	0	1	0	0	0	0	1	0	1
275	1	1	0	0	1	0	0	0	0	1	0	0
276	0	1	0	0	1	0	0	0	0	1	0	1
277	1	1	0	1	1	0	0	0	0	1	0	1
279	1	0	0	1	1	0	0	0	0	1	0	1
280	0	1	0	1	1	0	1	0	0	1	0	0
283	1	0	0	0	1	0	0	0	0	1	0	1
285	1	1	0	0	1	0	0	0	0	1	0	0
286	1	0	1	1	1	0	1	0	0	1	0	1
287	1	1	0	1	1	0	0	0	1	0	0	1
288	0	0	0	0	1	0	0	0	0	1	0	0
290	1	1	0	1	1	0	0	0	1	0	0	1
291	1	1	0	1	1	0	1	0	0	1	0	1
295	0	0	0	0	1	0	0	0	0	1	0	1
296	1	1	0	0	1	0	0	0	1	0	0	0
298	0	1	0	1	1	0	1	0	0	1	0	1
299	1	1	0	1	1	0	0	0	1	0	0	1
307	0	1	0	1	1	0	1	0	0	1	0	1
308	0	1	0	0	1	0	0	0	0	1	0	1
314	1	0	1	0	1	0	0	0	0	1	0	1
317	1	0	0	1	1	0	0	0	1	0	0	1
320	1	1	0	1	1	0	0	0	0	1	0	1
321	1	0	0	1	1	0	0	0	0	1	0	1
323	1	0	0	1	1	0	0	0	0	0	1	0
324	0	0	0	0	1	0	0	0	0	0	1	1
329	0	0	0	0	1	0	0	0	0	1	0	0
330	0	1	0	1	1	0	0	0	0	1	0	1
331	1	1	0	1	1	0	0	0	0	0	1	0
336	0	1	0	1	1	0	0	0	1	0	0	1
339	1	1	0	1	1	0	0	0	1	0	0	1
342	1	1	0	1	1	0	0	0	0	1	0	1
343	0	1	0	1	1	0	0	0	0	1	0	1
348	0	1	1	1	1	0	1	0	0	0	1	1
353	1	0	0	0	1	0	0	0	0	1	0	0
356	1	1	0	1	1	0	0	0	0	0	1	1
359	0	1	0	1	1	0	0	0	0	0	1	1
360	0	1	0	0	1	0	0	0	0	0	1	1
361	0	0	0	0	1	0	0	0	1	0	0	1
362	1	1	0	0	1	0	0	0	0	1	0	0
363	0	1	0	1	1	0	0	0	0	1	0	1
372	1	1	0	1	1	0	0	0	0	1	0	1
375	1	1	0	1	1	0	0	0	0	1	0	0
376	0	0	0	0	1	0	1	0	0	1	0	1
378	1	1	0	1	1	0	0	0	0	1	0	1
380	1	1	0	1	1	0	1	0	1	0	0	1
381	0	1	0	0	1	0	0	0	0	1	0	1
382	0	1	0	1	1	0	0	0	0	1	0	1
383	0	1	0	1	1	0	0	0	0	1	0	1
386	0	0	0	1	1	0	0	0	0	1	0	0
389	1	0	0	0	1	0	1	0	0	1	0	1
391	1	0	0	0	1	0	0	0	0	1	0	0
393	1	0	0	0	1	0	0	0	0	1	0	1
394	1	1	0	1	1	0	0	0	0	0	1	0
400	0	1	0	1	1	0	1	0	0	1	0	1
121	0	0	0	1	0	1	0	0	0	1	0	1
396	0	0	0	1	0	1	0	0	0	1	0	1
257	0	1	0	1	0	0	1	1	0	1	0	0
397	0	1	0	1	1	0	1	1	0	1	0	0
