# Supplementary material for: How peer mechanism impacts loan repayment in a Self-help group?: An empirical study in India
Source: PLoS One. 2026 Jan 27;21(1):e0341674. doi: 10.1371/journal.pone.0341674 (PMC12843600; doi:10.1371/journal.pone.0341674)
Supplement: S3 File — (CSV) [file pone.0341674.s003.csv]

Misuse of funds	Q.13_Peer pressure	Q.14_Peer sanction	Q.15_Frequency of group meetings	FAC1_1_Progressive lending factor scores	Q.7_Financial Literacy	Q.11_Educated	Q.12_Access to technology	Q.27_Business Correlation	CCL1_Moderate Risk	CCL2_Low Risk	CCL3_High Risk
1	0	0	0	0.12018	1	1	0	0	0	0	1
1	1	1	1	0.39425	1	0	0	0	0	0	1
0	1	1	0	-0.39953	1	1	0	0	0	1	0
0	1	1	1	-0.8833	0	1	0	0	0	1	0
0	1	1	1	1.43217	1	1	1	0	0	0	1
1	1	1	1	0.53354	1	1	0	0	1	0	0
1	1	1	1	1.36178	1	0	1	0	1	0	0
1	1	1	1	1.36178	1	0	1	0	1	0	0
1	1	1	1	1.32733	1	1	0	0	0	0	1
0	1	0	0	1.0877	1	0	0	0	1	0	0
1	0	0	0	-1.33261	1	1	0	0	0	1	0
0	1	1	0	-1.33261	1	1	1	0	0	1	0
0	0	0	1	0.04978	1	0	0	0	0	1	0
0	1	1	1	-0.57477	1	1	0	0	1	0	0
0	0	0	1	0.22502	1	0	0	0	0	1	0
0	1	1	1	0.53354	1	0	1	0	1	0	0
1	0	0	0	0.12018	1	1	0	0	0	0	1
1	1	1	0	1.91594	1	0	1	0	1	0	0
0	0	0	1	-1.33261	1	1	0	0	0	1	0
1	1	1	1	0.80762	1	0	1	0	1	0	0
1	1	1	1	0.77317	1	1	0	0	0	0	1
0	0	1	1	-0.39953	1	0	0	0	0	1	0
0	1	1	1	-0.19586	1	0	0	0	1	0	0
0	1	0	1	-1.71153	1	1	0	1	0	1	0
1	1	0	0	-0.32914	1	0	0	0	0	1	0
0	1	1	1	0.67434	1	0	0	0	0	0	1
1	1	1	1	-1.33261	1	0	1	0	0	1	0
1	1	1	1	1.88149	1	1	0	0	0	0	1
1	0	0	0	-0.43398	1	1	0	0	0	0	1
0	1	1	1	-0.8833	1	1	0	0	0	1	0
0	1	1	1	1.43217	1	1	1	0	0	0	1
1	0	0	1	-1.33261	1	0	0	0	0	1	0
1	1	1	1	0.25346	1	0	1	0	1	0	0
0	0	0	1	-0.39953	1	0	0	0	0	1	0
0	1	0	1	0.12018	1	0	0	0	0	0	1
0	0	0	0	-1.33261	1	1	0	0	0	1	0
1	1	1	1	-0.8833	1	0	1	0	0	1	0
0	1	0	1	0.22502	1	0	1	0	0	1	0
0	0	0	1	-0.8833	1	0	0	0	0	1	0
1	1	1	1	-0.43398	1	1	0	0	0	0	1
0	1	1	0	0.77918	1	1	1	0	0	1	0
0	0	0	1	0.04978	1	0	0	0	0	1	0
0	1	1	1	-0.12546	1	1	0	0	1	0	0
1	1	1	0	-0.50438	1	0	0	0	0	1	0
0	1	1	1	0.67434	1	1	0	0	0	0	1
1	0	0	1	-1.33261	1	0	0	0	0	1	0
1	1	1	1	-0.8833	1	0	1	0	0	1	0
1	0	0	0	-1.33261	1	1	0	0	0	1	0
0	1	1	1	-0.32914	1	1	0	0	0	1	0
1	1	1	1	1.88149	1	1	0	0	0	0	1
0	0	0	0	-0.43398	1	1	0	0	0	0	1
0	1	1	1	0.80762	1	0	1	0	1	0	0
0	0	0	1	-0.57477	1	1	0	0	1	0	0
0	1	1	1	-0.32914	1	1	0	0	0	1	0
1	1	0	0	-0.32914	1	0	0	0	0	1	0
1	1	1	1	0.80762	1	0	1	0	1	0	0
1	1	1	1	2.43565	1	1	0	0	0	0	1
0	0	1	1	-0.95369	1	0	0	0	0	1	0
1	1	1	1	1.88149	1	1	0	0	0	0	1
0	1	1	0	-0.8833	1	0	0	0	0	1	0
0	1	0	1	-2.26569	1	1	0	1	0	1	0
0	1	1	1	-0.43398	1	0	0	0	0	0	1
0	1	0	1	0.22502	1	0	1	0	0	1	0
1	0	0	1	1.6014	0	0	0	0	0	0	1
1	1	1	0	0.63238	0	0	0	0	1	0	0
1	1	1	1	1.88149	0	0	0	0	0	0	1
1	1	1	1	0.87801	0	0	0	0	0	0	1
1	0	0	0	0.98286	0	0	0	0	1	0	0
0	0	0	1	-0.22429	0	0	0	0	0	1	0
1	1	1	1	-0.05506	0	0	0	0	0	0	1
0	1	1	0	0.04978	0	0	0	0	0	1	0
0	0	0	0	0.80762	0	0	0	0	1	0	0
0	1	1	0	0.60394	0	0	0	0	0	1	0
0	1	1	1	0.53354	0	0	0	0	1	0	0
0	1	1	1	-0.8833	0	1	0	0	0	1	0
0	0	0	0	-0.39953	0	0	0	0	0	1	0
0	1	1	1	-0.43398	0	0	0	0	0	0	1
0	0	0	1	0.53354	0	0	0	0	1	0	0
0	1	1	1	0.98286	0	0	0	0	1	0	0
1	1	1	1	0.53354	0	0	1	0	1	0	0
1	0	0	1	1.39773	0	0	0	0	0	0	1
1	1	1	0	0.77918	0	0	0	0	0	1	0
1	0	0	0	-0.12546	0	0	0	0	1	0	0
1	1	1	1	1.50257	0	0	0	0	0	0	1
1	0	0	0	-0.19586	0	1	0	0	1	0	0
1	1	0	0	-0.12546	0	0	0	0	1	0	0
1	0	0	1	2.70972	0	0	1	0	0	0	1
1	1	1	0	1.7407	0	0	0	0	1	0	0
1	0	0	1	0.32386	0	0	0	0	0	0	1
1	1	1	0	1.7407	0	0	0	0	1	0	0
0	1	0	1	0.22502	0	0	0	0	0	1	0
0	0	1	0	0.04978	0	1	0	0	0	1	0
0	1	1	1	-0.8833	0	0	0	0	0	1	0
0	0	1	1	-0.02062	0	0	0	0	1	0	0
0	0	0	1	-1.33261	0	0	0	0	0	1	0
0	1	1	1	-0.95369	0	0	0	0	0	1	0
1	1	1	0	0.60394	0	0	0	0	0	1	0
1	1	1	1	-0.43398	0	0	0	0	0	0	1
0	0	0	0	0.4287	0	0	0	0	1	0	0
1	1	1	1	1.88149	0	0	0	0	0	0	1
1	0	0	1	-0.95369	0	0	0	0	0	1	0
0	0	0	1	-0.39953	0	0	0	0	0	1	0
0	1	1	0	1.91594	0	0	0	0	1	0	0
0	1	1	1	0.04978	0	0	0	0	0	1	0
1	1	1	1	3.0602	0	0	0	0	0	0	1
1	0	0	1	2.15556	0	0	0	0	0	0	1
1	1	1	0	0.63238	0	0	0	0	1	0	0
0	1	1	1	-0.8833	0	0	0	0	0	1	0
1	1	0	0	-0.39953	0	1	0	0	0	1	0
0	0	0	1	-0.02062	0	0	0	0	1	0	0
0	1	1	1	0.22502	0	1	0	0	0	1	0
0	0	0	1	-1.33261	0	0	0	0	0	1	0
1	0	0	0	-0.12546	0	0	0	0	1	0	0
1	1	1	1	-1.33261	0	0	0	0	0	1	0
1	0	0	1	0.67434	0	0	0	0	0	0	1
1	1	1	1	-0.57477	0	0	0	0	1	0	0
0	0	0	1	-0.32914	0	0	0	0	0	1	0
0	0	0	0	0.4287	0	0	0	0	1	0	0
1	0	0	1	3.81804	0	0	0	0	0	0	1
1	1	1	0	0.63238	0	0	0	0	1	0	0
1	1	1	1	1.43217	0	0	0	0	0	0	1
1	0	0	0	0.98286	0	0	0	0	1	0	0
1	1	1	0	-0.32914	0	0	0	0	0	1	0
1	0	0	1	-1.33261	0	0	0	0	0	1	0
0	1	1	0	-0.32914	0	0	0	0	0	1	0
1	1	1	1	1.43217	0	0	0	0	0	0	1
0	1	1	1	0.4287	0	0	0	0	1	0	0
1	1	1	0	-0.19586	0	0	0	0	1	0	0
0	1	1	0	1.18654	0	0	0	0	1	0	0
1	0	0	1	1.22248	0	0	1	0	0	0	1
1	1	1	0	0.25346	0	0	0	0	1	0	0
0	1	0	1	0.22502	0	0	1	0	0	1	0
1	0	0	0	1.6014	0	0	0	0	0	0	1
1	1	1	1	0.12018	0	0	0	0	0	0	1
0	1	1	1	-0.50438	0	0	0	0	0	1	0
0	0	0	1	-0.77845	0	0	0	0	0	1	0
1	0	0	1	1.6014	0	0	0	0	0	0	1
0	1	1	1	-1.33261	0	0	0	0	0	1	0
1	0	0	0	-1.33261	0	0	0	0	0	1	0
1	1	0	1	0.87801	0	0	0	0	0	0	1
1	1	1	1	-0.39953	0	0	0	0	0	1	0
1	0	0	1	1.01881	0	0	0	0	0	0	1
1	1	1	0	0.98286	0	0	0	0	1	0	0
0	1	1	1	0.98286	0	0	0	0	1	0	0
1	1	1	0	0.87801	0	0	0	0	0	0	1
0	1	1	0	0.94841	0	0	0	0	0	0	1
1	1	1	0	-0.95369	0	0	0	0	0	1	0
1	1	1	0	-0.95369	0	0	0	0	0	1	0
1	1	1	1	-1.33261	0	0	1	0	0	1	0
1	0	0	0	-0.8833	0	0	0	0	0	1	0
1	0	0	1	-0.8833	0	0	1	0	0	1	0
1	1	1	0	-0.8833	0	0	0	0	0	1	0
1	0	0	1	-0.39953	0	0	1	0	0	1	0
0	1	0	1	-0.8833	0	0	0	0	0	1	0
0	0	0	1	-0.32914	0	0	1	0	0	1	0
1	1	0	1	-0.19586	0	0	0	0	1	0	0
1	0	1	0	0.18306	0	0	0	0	1	0	0
1	1	1	1	0.77317	0	0	0	0	0	0	1
1	1	1	1	1.43217	0	0	0	0	0	0	1
1	1	1	1	0.15463	0	0	0	0	0	1	0
0	0	0	0	-0.95369	0	0	0	0	0	1	0
1	1	1	1	0.12018	0	0	0	0	0	0	1
0	1	1	1	-0.32914	0	1	0	0	0	1	0
1	0	0	1	-1.33261	0	0	0	0	0	1	0
1	0	0	1	0.25346	0	0	0	0	1	0	0
0	1	1	0	0.63238	0	0	0	0	1	0	0
0	1	1	1	1.43217	0	0	0	0	0	0	1
1	0	0	0	0.4287	0	0	0	0	1	0	0
0	1	1	1	-0.32914	0	1	0	0	0	1	0
0	0	0	1	-1.33261	0	0	0	0	0	1	0
0	1	1	1	-0.95369	0	0	0	0	0	1	0
0	1	1	1	-1.33261	0	0	0	0	0	1	0
1	0	0	0	0.4287	0	0	0	0	1	0	0
1	1	0	1	-1.71153	0	1	0	1	0	1	0
1	1	1	1	-1.33261	0	0	0	0	0	1	0
0	0	0	1	0.67434	0	0	0	0	0	0	1
1	0	0	1	-0.32914	0	0	0	0	0	1	0
1	1	1	0	1.18654	0	0	0	0	1	0	0
1	1	1	0	-0.8833	0	0	0	0	0	1	0
0	1	1	1	1.43217	0	0	0	0	0	0	1
0	0	0	1	-0.57477	0	0	0	0	1	0	0
1	1	1	1	0.77317	0	0	0	0	0	0	1
1	1	1	1	0.12018	0	0	0	0	0	0	1
0	1	1	1	1.0877	1	1	1	0	1	0	0
0	0	0	1	-1.71153	1	0	0	0	0	1	0
1	0	0	1	-0.39953	1	1	0	0	0	1	0
0	1	0	0	-0.57477	1	1	1	0	1	0	0
0	1	1	0	1.0877	1	1	1	0	1	0	0
0	1	1	1	0.53354	1	1	1	0	1	0	0
1	0	1	1	-0.39953	1	0	0	0	0	1	0
0	1	1	1	-0.50438	1	1	0	0	0	1	0
0	0	0	0	-1.33261	1	0	0	0	0	1	0
0	1	1	1	-0.32914	1	1	1	0	0	1	0
1	0	0	0	0.77918	1	0	0	0	0	1	0
0	0	0	0	-1.33261	1	1	1	0	0	1	0
0	1	1	1	0.12018	1	0	0	0	0	0	1
0	1	1	1	-0.32914	1	1	0	0	0	1	0
0	0	0	1	-0.02062	1	1	1	0	1	0	0
1	1	1	1	-0.32914	1	0	0	0	0	1	0
1	1	1	1	-0.50438	1	1	1	0	0	1	0
0	0	0	0	-0.50438	1	0	0	0	0	1	0
1	0	1	1	1.1581	1	0	1	0	0	1	0
0	0	0	0	-0.8833	1	0	0	0	0	1	0
0	0	1	0	0.53354	1	1	1	0	1	0	0
1	1	1	1	0.01533	1	1	1	0	0	0	1
1	0	1	0	0.04978	1	0	0	0	0	1	0
1	0	1	0	-0.95369	1	0	1	0	0	1	0
0	1	1	1	1.43217	1	1	1	0	0	0	1
0	0	0	0	-0.57477	1	1	1	0	1	0	0
0	1	1	1	1.43217	1	1	1	0	0	0	1
0	1	0	1	0.12018	1	0	0	0	0	0	1
0	0	0	1	-0.50438	1	0	1	0	0	1	0
0	0	0	1	-1.33261	1	0	0	0	0	1	0
1	1	1	0	-0.32914	1	0	1	0	0	1	0
0	1	1	1	-0.57477	1	1	1	0	1	0	0
0	1	1	1	0.53354	1	1	1	0	1	0	0
0	1	0	0	0.04978	1	0	0	0	0	1	0
0	1	1	1	0.53354	1	1	1	0	1	0	0
1	0	1	1	-0.50438	1	0	1	0	0	1	0
0	1	1	0	0.53354	1	1	1	0	1	0	0
1	0	1	0	0.15463	1	0	1	0	0	1	0
1	1	1	1	-0.50438	1	1	0	0	0	1	0
0	0	0	0	-1.33261	1	1	1	0	0	1	0
1	1	0	1	-0.05506	1	0	0	0	0	0	1
0	0	0	1	-0.50438	1	0	1	0	0	1	0
0	1	1	1	0.53354	1	1	1	0	1	0	0
1	1	1	1	0.4991	1	0	0	0	0	0	1
0	1	1	1	0.22502	1	0	0	0	0	1	0
1	0	0	1	0.53354	1	1	1	0	1	0	0
0	1	0	0	0.53354	1	1	1	0	1	0	0
0	1	1	1	0.04978	1	1	0	0	0	1	0
1	1	1	0	-0.57477	1	1	1	0	1	0	0
0	1	1	1	-0.57477	1	1	1	0	1	0	0
0	0	1	1	0.04978	1	0	1	0	0	1	0
0	1	1	1	0.87801	1	1	1	0	0	0	1
1	1	1	1	0.87801	1	1	1	0	0	0	1
0	0	1	1	0.04978	1	0	1	0	0	1	0
0	0	0	1	0.80762	1	1	0	0	1	0	0
0	1	1	1	-0.57477	1	1	1	0	1	0	0
1	1	1	0	-1.33261	1	0	1	0	0	1	0
1	0	1	1	0.04978	1	0	1	0	0	1	0
1	1	1	1	1.36178	0	0	0	0	1	0	0
1	1	1	1	0.73722	0	0	0	0	1	0	0
1	1	1	1	1.71226	0	0	0	0	0	1	0
1	1	1	1	1.95188	0	0	0	0	0	0	1
1	1	1	0	-0.05506	0	0	0	0	0	0	1
1	1	1	1	0.18306	0	0	0	0	1	0	0
1	1	1	1	0.25346	0	0	0	0	1	0	0
0	1	1	1	0.70277	0	0	0	0	1	0	0
0	0	0	1	1.15209	0	1	0	0	0	0	1
1	0	0	1	0.12018	0	0	0	0	0	0	1
0	0	0	1	-0.43398	0	0	0	0	0	0	1
0	1	1	0	-0.8833	0	0	0	0	0	1	0
1	0	0	0	-0.8833	0	0	0	0	0	1	0
1	1	1	1	0.4991	0	0	0	0	0	0	1
1	1	1	1	-0.43398	0	0	0	0	0	0	1
0	0	0	1	1.91594	0	0	0	0	1	0	0
1	1	1	0	-1.33261	0	0	0	0	0	1	0
0	1	1	1	-0.39953	0	0	0	0	0	1	0
0	0	0	0	0.04978	0	0	0	0	0	1	0
1	0	0	1	2.36525	0	0	0	0	1	0	0
1	1	1	0	3.29833	0	1	0	0	1	0	0
1	1	1	1	2.84901	0	0	0	0	1	0	0
0	1	1	1	-0.02062	0	1	1	0	1	0	0
1	0	0	1	0.4991	0	0	1	0	0	0	1
1	1	1	1	0.18306	0	0	0	0	1	0	0
1	1	1	1	0.70878	0	0	0	0	0	1	0
1	1	1	1	1.0877	0	0	1	0	1	0	0
0	1	0	1	-0.8833	0	0	0	0	0	1	0
1	0	0	0	0.04978	0	0	0	0	0	1	0
1	1	0	1	0.67434	0	0	0	0	0	0	1
1	1	1	1	-0.22429	0	1	0	0	0	1	0
0	0	0	1	1.36178	0	0	0	0	1	0	0
1	1	1	0	-1.33261	0	1	0	0	0	1	0
0	1	1	1	-0.39953	0	0	0	0	0	1	0
0	1	1	0	-1.33261	0	0	0	0	0	1	0
0	1	1	0	-1.33261	0	0	0	0	0	1	0
0	0	0	0	0.04978	0	0	0	0	0	1	0
0	1	1	1	0.04978	0	0	0	0	0	1	0
1	1	1	0	-1.33261	0	0	0	0	0	1	0
1	0	0	1	-0.32914	0	0	0	0	0	1	0
1	1	1	1	0.18306	0	0	0	0	1	0	0
0	0	0	1	0.04978	0	0	0	0	0	1	0
1	0	0	1	-1.60668	0	1	0	0	0	1	0
1	1	1	0	0.29542	0	1	0	0	0	1	0
1	0	0	1	0.70878	0	0	1	0	0	1	0
0	0	0	0	0.70878	0	0	0	0	0	1	0
1	1	1	1	-0.50438	0	0	0	0	0	1	0
1	0	0	1	-0.95369	0	0	0	0	0	1	0
1	1	1	1	-0.77845	0	0	1	0	0	1	0
1	1	1	1	1.18654	0	0	0	0	1	0	0
1	0	0	0	0.98286	0	0	0	0	1	0	0
1	0	0	1	0.53354	0	0	1	0	1	0	0
0	1	0	0	0.04978	0	0	0	0	0	1	0
0	0	0	1	0.98286	0	0	1	0	1	0	0
1	0	0	0	-0.32914	0	0	1	0	0	1	0
1	0	0	1	0.67434	0	0	0	0	0	0	1
1	1	1	1	0.73722	0	0	0	0	1	0	0
1	0	0	1	-0.77845	0	0	1	0	0	1	0
0	1	1	0	0.67434	0	0	0	0	0	0	1
1	1	1	1	-0.02062	0	0	0	0	1	0	0
1	1	1	0	0.67434	0	0	0	0	0	0	1
1	0	0	1	-0.32914	0	0	0	0	0	1	0
0	1	0	0	-0.32914	0	0	0	0	0	1	0
1	0	0	1	-1.33261	0	0	0	0	0	1	0
1	1	1	1	-0.95369	0	0	0	0	0	1	0
1	1	1	1	0.80762	0	0	0	0	1	0	0
1	1	1	1	-0.95369	0	0	0	0	0	1	0
1	1	1	1	2.3997	0	0	0	0	1	0	0
1	1	1	1	0.04978	0	0	0	0	0	1	0
1	1	1	1	1.39773	0	0	0	0	0	0	1
1	1	1	0	0.4991	0	0	0	0	0	0	1
1	1	0	1	-0.43398	0	0	0	0	0	0	1
1	0	0	1	0.53354	0	0	0	0	1	0	0
0	1	0	0	-1.33261	0	0	0	0	0	1	0
0	1	1	1	-0.57477	0	0	1	0	1	0	0
1	1	0	1	-0.32914	0	0	0	0	0	1	0
0	0	1	1	-0.95369	0	0	0	0	0	1	0
1	1	1	1	0.04978	0	0	0	0	0	1	0
1	1	1	1	3.0602	0	0	0	0	0	0	1
1	1	1	0	-1.33261	0	0	0	0	0	1	0
0	1	1	1	-0.39953	0	0	0	0	0	1	0
0	0	0	0	0.04978	0	0	0	0	0	1	0
1	0	0	1	1.05325	0	0	0	0	0	0	1
1	1	1	1	-1.33261	0	0	0	0	0	1	0
1	0	1	1	-1.33261	0	0	1	0	0	1	0
1	0	0	1	0.04978	0	0	0	0	0	1	0
1	1	0	1	0.32386	0	0	0	0	0	0	1
1	0	0	0	-0.8833	0	0	0	0	0	1	0
1	1	1	1	0.04978	0	0	0	0	0	1	0
1	0	1	1	0.15463	0	0	0	0	0	1	0
1	0	1	0	-0.39953	0	0	0	0	0	1	0
0	0	0	0	-1.33261	0	0	0	0	0	1	0
0	1	1	1	1.43217	0	0	1	0	0	0	1
0	0	0	0	-0.39953	0	1	1	0	0	1	0
0	1	1	1	-1.33261	0	0	1	0	0	1	0
0	1	0	0	-1.33261	0	0	0	0	0	1	0
1	1	1	1	0.60394	0	1	0	0	0	1	0
0	0	0	1	-2.16084	0	0	0	0	0	1	0
0	1	1	0	-1.71153	0	1	1	0	0	1	0
1	0	0	1	0.4991	0	0	0	0	0	0	1
1	1	1	0	0.04978	0	0	0	0	0	1	0
1	0	0	1	-0.32914	0	0	0	0	0	1	0
0	1	0	0	-0.8833	0	0	0	0	0	1	0
1	1	0	1	-0.95369	0	0	0	0	0	1	0
0	1	1	1	-0.95369	0	0	0	0	0	1	0
0	0	1	1	0.04978	0	0	0	0	0	1	0
1	1	1	0	-0.22429	0	0	1	0	0	1	0
1	0	0	1	-0.77845	0	0	0	0	0	1	0
0	1	0	0	-0.77845	0	0	0	0	0	1	0
0	0	1	1	-0.32914	0	1	1	0	0	1	0
1	1	1	1	0.18306	0	0	0	0	1	0	0
1	0	0	0	-1.33261	0	0	0	0	0	1	0
1	1	1	1	0.25346	0	0	0	0	1	0	0
1	1	1	1	-1.33261	0	0	1	0	0	1	0
1	0	0	1	-0.32914	0	0	0	0	0	1	0
0	1	0	0	-0.12546	0	0	0	0	1	0	0
1	1	1	1	-1.33261	0	0	1	0	0	1	0
1	1	1	1	0.53354	0	0	0	0	1	0	0
1	1	1	1	-1.33261	0	0	1	0	0	1	0
0	1	0	1	-0.8833	0	0	0	0	0	1	0
1	0	0	1	-2.715	0	1	0	0	0	1	0
1	0	1	1	0.63238	0	0	0	0	1	0	0
1	1	1	1	0.04978	0	0	0	0	0	1	0
1	0	1	1	-0.39953	0	0	0	0	0	1	0
1	0	1	0	0.4991	0	0	0	0	0	0	1
1	0	0	1	-0.43398	0	0	0	0	0	0	1
1	0	0	0	-0.50438	0	0	0	0	0	1	0
1	1	1	1	-0.95369	0	0	0	0	0	1	0
0	1	1	0	-0.43398	0	0	0	0	0	0	1
1	1	1	1	0.18306	0	0	0	0	1	0	0
1	1	1	1	0.73722	0	0	0	0	1	0	0
1	1	1	1	0.04978	0	0	0	0	0	1	0
1	1	1	1	-0.39953	0	0	0	0	0	1	0
0	1	1	1	1.2285	0	1	1	0	0	0	1
1	0	0	0	-1.33261	0	0	0	0	0	1	0
1	1	1	1	1.43217	0	0	0	0	0	0	1
1	1	1	1	1.05325	0	0	0	0	0	0	1
1	1	0	1	1.05325	0	0	0	0	0	0	1
1	0	0	1	-0.57477	0	0	0	0	1	0	0
0	1	0	0	-1.33261	0	0	0	0	0	1	0
1	1	1	1	-0.32914	0	0	0	0	0	1	0
1	1	1	1	-1.33261	0	0	0	0	0	1	0
0	1	1	0	-1.33261	0	0	0	0	0	1	0
1	0	0	1	-0.8833	0	0	1	0	0	1	0
1	1	1	1	-0.39953	0	0	0	0	0	1	0
1	1	1	1	0.53354	0	0	1	0	1	0	0
0	1	0	1	-0.8833	0	0	0	0	0	1	0
1	1	1	1	0.04978	0	0	0	0	0	1	0
1	1	1	1	-0.95369	0	0	0	0	0	1	0
1	0	1	0	0.04978	0	0	0	0	0	1	0
1	0	0	1	-1.33261	0	0	1	0	0	1	0
1	0	0	0	-0.8833	0	0	0	0	0	1	0
1	0	0	1	0.04978	0	0	0	0	0	1	0
1	1	1	0	0.01533	0	0	0	0	0	0	1
1	1	1	1	-1.33261	0	0	1	0	0	1	0
0	0	1	1	-1.33261	1	0	0	0	0	1	0
0	0	1	1	-1.33261	1	0	0	0	0	1	0
1	1	1	0	-1.33261	0	0	1	1	0	1	0
0	1	1	0	-1.33261	0	0	1	1	0	1	0
