# Supplementary material for: How peer mechanism impacts loan repayment in a Self-help group?: An empirical study in India
Source: PLoS One. 2026 Jan 27;21(1):e0341674. doi: 10.1371/journal.pone.0341674 (PMC12843600; doi:10.1371/journal.pone.0341674)
Supplement: S4 File — (CSV) [file pone.0341674.s004.csv]

Dependent Variable	Cluster Risk 1	Cluster Risk 2	Cluster Risk 3	FAC1_1	Q.7 (Financial Literacy)	Q.12 (Access to technology)	Q.14 (Peer sanction)	Q.15 (Group Meeting)	Q.18 (Leadership)
3	1	0	0	1.0877	1	1	1	1	0
2	0	0	1	0.12018	1	0	0	0	0
1	0	0	1	0.39425	1	0	1	1	0
4	0	1	0	-1.71153	1	0	0	1	0
1	0	1	0	-0.39953	1	0	1	0	0
2	0	1	0	-0.39953	1	0	0	1	0
2	0	1	0	-0.8833	0	0	1	1	0
3	0	0	1	1.43217	1	1	1	1	0
2	1	0	0	0.53354	1	0	1	1	0
3	1	0	0	-0.57477	1	1	0	0	0
4	1	0	0	1.36178	1	1	1	1	0
3	1	0	0	1.0877	1	1	1	0	0
3	1	0	0	1.36178	1	1	1	1	0
1	1	0	0	0.53354	1	1	1	1	0
2	0	0	1	1.32733	1	0	1	1	0
4	1	0	0	1.0877	1	0	0	0	0
2	0	1	0	-0.39953	1	0	1	1	0
1	0	1	0	-0.50438	1	0	1	1	0
2	0	1	0	-1.33261	1	0	0	0	0
3	0	1	0	-1.33261	1	1	1	0	0
1	0	1	0	0.04978	1	0	0	1	0
1	1	0	0	-0.57477	1	0	1	1	0
2	0	1	0	-1.33261	1	0	0	0	0
2	0	1	0	-0.32914	1	1	1	1	0
4	0	1	0	0.77918	1	0	0	0	0
1	0	1	0	-1.33261	1	1	0	0	0
3	0	1	0	0.22502	1	0	0	1	0
2	0	0	1	0.12018	1	0	1	1	0
2	0	1	0	-0.32914	1	0	1	1	0
4	1	0	0	-0.02062	1	1	0	1	0
1	0	1	0	-0.32914	1	0	1	1	0
2	0	1	0	-0.50438	1	1	1	1	0
3	1	0	0	0.53354	1	1	1	1	0
1	0	1	0	-0.50438	1	0	0	0	0
3	0	1	0	1.1581	1	1	1	1	0
1	0	1	0	-1.33261	1	0	1	1	0
1	0	0	1	0.12018	1	0	0	0	0
3	0	1	0	-0.8833	1	0	0	0	0
1	1	0	0	1.91594	1	1	1	0	0
1	1	0	0	0.53354	1	1	1	0	0
4	0	0	1	0.01533	1	1	1	1	0
3	0	1	0	0.04978	1	0	1	0	0
2	0	1	0	-1.33261	1	0	0	1	0
3	0	1	0	-0.95369	1	1	1	0	0
2	0	0	1	1.43217	1	1	1	1	0
2	1	0	0	0.80762	1	1	1	1	0
1	1	0	0	-0.57477	1	1	0	0	0
1	0	0	1	0.77317	1	0	1	1	0
4	0	0	1	1.43217	1	1	1	1	0
1	0	0	1	0.12018	1	0	0	1	0
2	0	1	0	-0.39953	1	0	1	1	0
3	0	1	0	-0.50438	1	1	0	1	0
1	0	1	0	-1.33261	1	0	0	1	0
2	1	0	0	-0.19586	1	0	1	1	0
3	0	1	0	-1.71153	1	0	0	1	0
2	0	1	0	-0.32914	1	0	0	0	0
1	0	0	1	0.67434	1	0	1	1	0
1	0	1	0	-1.33261	1	1	1	1	0
1	0	1	0	-0.32914	1	1	1	0	0
3	1	0	0	-0.57477	1	1	1	1	0
1	0	0	1	1.88149	1	0	1	1	0
2	0	0	1	-0.43398	1	0	0	0	0
3	1	0	0	0.53354	1	1	1	1	0
1	0	1	0	0.04978	1	0	0	0	0
2	0	1	0	-0.8833	1	0	1	1	0
2	0	0	1	1.43217	1	1	1	1	0
1	0	1	0	-1.33261	1	0	0	1	0
3	1	0	0	0.53354	1	1	1	1	0
3	0	1	0	-0.50438	1	1	1	1	0
1	1	0	0	0.25346	1	1	1	1	0
4	1	0	0	0.53354	1	1	1	0	0
1	0	1	0	0.15463	1	1	1	0	0
3	0	1	0	-0.50438	1	0	1	1	0
2	0	1	0	-1.33261	1	1	0	0	0
1	0	0	1	-0.05506	1	0	0	1	0
2	0	1	0	-0.39953	1	0	0	1	0
4	0	0	1	0.12018	1	0	0	1	0
3	0	1	0	-0.50438	1	1	0	1	0
1	0	1	0	-1.33261	1	0	0	0	0
2	0	1	0	-0.8833	1	1	1	1	0
3	1	0	0	0.53354	1	1	1	1	0
4	0	1	0	0.22502	1	1	0	1	0
2	0	0	1	0.4991	1	0	1	1	0
3	0	1	0	-0.8833	1	0	0	1	0
2	0	0	1	-0.43398	1	0	1	1	0
2	0	1	0	0.22502	1	0	1	1	0
2	1	0	0	0.53354	1	1	0	1	0
1	0	1	0	0.77918	1	1	1	0	0
3	0	1	0	0.04978	1	0	0	1	0
2	1	0	0	-0.12546	1	0	1	1	0
3	0	1	0	-0.50438	1	0	1	0	0
2	0	0	1	0.67434	1	0	1	1	0
4	0	1	0	-1.33261	1	0	0	1	0
1	0	1	0	-0.8833	1	1	1	1	0
1	1	0	0	0.53354	1	1	0	0	0
1	0	1	0	0.04978	1	0	1	1	0
1	1	0	0	-0.57477	1	1	1	0	0
3	1	0	0	-0.57477	1	1	1	1	0
4	0	1	0	0.04978	1	1	1	1	0
2	0	1	0	-1.33261	1	0	0	0	0
2	0	0	1	0.87801	1	1	1	1	0
3	0	1	0	-0.32914	1	0	1	1	0
4	0	0	1	0.87801	1	1	1	1	0
1	0	0	1	1.88149	1	0	1	1	0
2	0	0	1	-0.43398	1	0	0	0	0
3	1	0	0	0.80762	1	1	1	1	0
1	0	1	0	0.04978	1	1	1	1	0
2	1	0	0	0.80762	1	0	0	1	0
2	1	0	0	-0.57477	1	0	0	1	0
2	0	1	0	-0.32914	1	0	1	1	0
2	0	1	0	-0.32914	1	0	0	0	0
1	1	0	0	0.80762	1	1	1	1	0
3	1	0	0	-0.57477	1	1	1	1	0
2	0	0	1	2.43565	1	0	1	1	0
1	0	1	0	-0.95369	1	0	1	1	0
2	0	0	1	1.88149	1	0	1	1	0
2	0	1	0	-1.33261	1	1	1	0	0
1	0	1	0	-0.8833	1	0	1	0	0
1	0	1	0	-2.26569	1	0	0	1	0
1	0	0	1	-0.43398	1	0	1	1	0
3	0	1	0	0.04978	1	1	1	1	0
1	0	1	0	-1.33261	1	0	1	1	0
2	0	1	0	0.22502	1	1	0	1	0
2	1	0	0	1.36178	0	0	1	1	0
4	0	0	1	1.6014	0	0	0	1	0
1	1	0	0	0.63238	0	0	1	0	0
3	1	0	0	0.73722	0	0	1	1	0
1	0	0	1	1.88149	0	0	1	1	0
3	0	1	0	1.71226	0	0	1	1	0
1	0	0	1	1.95188	0	0	1	1	0
1	0	0	1	0.87801	0	0	1	1	0
2	1	0	0	0.98286	0	0	0	0	0
1	0	0	1	-0.05506	0	0	1	0	0
4	0	1	0	-0.22429	0	0	0	1	0
1	0	0	1	-0.05506	0	0	1	1	0
1	1	0	0	0.18306	0	0	1	1	0
2	1	0	0	0.25346	0	0	1	1	0
2	1	0	0	0.70277	0	0	1	1	0
3	0	0	1	1.15209	0	0	0	1	0
3	0	1	0	0.04978	0	0	1	0	0
2	1	0	0	0.80762	0	0	0	0	0
3	0	1	0	0.60394	0	0	1	0	0
3	1	0	0	0.53354	0	0	1	1	0
4	0	0	1	0.12018	0	0	0	1	0
3	0	0	1	-0.43398	0	0	0	1	0
3	0	1	0	-0.8833	0	0	1	0	0
2	0	1	0	-0.8833	0	0	1	1	0
2	0	1	0	-0.39953	0	0	0	0	0
2	0	1	0	-0.8833	0	0	0	0	0
4	0	0	1	0.4991	0	0	1	1	0
3	0	0	1	-0.43398	0	0	1	1	0
1	0	0	1	-0.43398	0	0	1	1	0
2	1	0	0	0.53354	0	0	0	1	0
3	1	0	0	1.91594	0	0	0	1	0
4	0	1	0	-1.33261	0	0	1	0	0
1	0	1	0	-0.39953	0	0	1	1	0
1	1	0	0	0.98286	0	0	1	1	0
2	0	1	0	0.04978	0	0	0	0	0
1	1	0	0	0.53354	0	1	1	1	0
4	1	0	0	2.36525	0	0	0	1	0
1	1	0	0	3.29833	0	0	1	0	0
3	1	0	0	2.84901	0	0	1	1	0
4	0	0	1	1.39773	0	0	0	1	0
1	0	1	0	0.77918	0	0	1	0	0
2	1	0	0	-0.12546	0	0	0	0	0
3	1	0	0	-0.02062	0	1	1	1	0
1	0	0	1	1.50257	0	0	1	1	0
2	1	0	0	-0.19586	0	0	0	0	0
1	0	0	1	0.4991	0	1	0	1	0
1	1	0	0	-0.12546	0	0	0	0	0
3	0	0	1	2.70972	0	1	0	1	0
1	1	0	0	1.7407	0	0	1	0	0
3	1	0	0	0.18306	0	0	1	1	0
3	0	0	1	0.32386	0	0	0	1	0
4	1	0	0	1.7407	0	0	1	0	0
3	0	1	0	0.70878	0	0	1	1	0
4	1	0	0	1.0877	0	1	1	1	0
1	0	1	0	-0.8833	0	0	0	1	0
3	0	1	0	0.22502	0	0	0	1	0
2	0	1	0	0.04978	0	0	1	0	0
2	0	1	0	0.04978	0	0	0	0	0
3	0	0	1	0.67434	0	0	0	1	0
3	0	1	0	-0.22429	0	0	1	1	0
1	0	1	0	-0.8833	0	0	1	1	1
2	1	0	0	-0.02062	0	0	1	1	1
3	1	0	0	1.36178	0	0	0	1	1
2	0	1	0	-1.33261	0	0	1	0	1
1	0	1	0	-0.39953	0	0	1	1	1
2	0	1	0	-1.33261	0	0	1	0	1
2	0	1	0	-1.33261	0	0	1	0	1
1	0	1	0	-1.33261	0	0	0	1	1
2	0	1	0	0.04978	0	0	0	0	1
4	0	1	0	-0.95369	0	0	1	1	1
2	0	1	0	0.04978	0	0	1	1	1
3	0	1	0	-1.33261	0	0	1	0	1
1	0	1	0	-0.32914	0	0	0	1	1
3	1	0	0	0.18306	0	0	1	1	1
3	0	1	0	0.60394	0	0	1	0	1
2	0	1	0	0.04978	0	0	0	1	1
1	0	0	1	-0.43398	0	0	1	1	1
2	0	1	0	-1.60668	0	0	0	1	1
3	0	1	0	0.29542	0	0	1	0	1
4	0	1	0	0.70878	0	1	0	1	1
4	0	1	0	0.70878	0	0	0	0	1
3	0	1	0	-0.50438	0	0	1	1	1
3	0	1	0	-0.95369	0	0	0	1	1
1	1	0	0	0.4287	0	0	0	0	1
2	0	1	0	-0.77845	0	1	1	1	1
3	1	0	0	1.18654	0	0	1	1	1
3	0	0	1	1.88149	0	0	1	1	1
1	0	1	0	-0.95369	0	0	0	1	1
1	0	1	0	-0.39953	0	0	0	1	1
2	1	0	0	0.98286	0	0	0	0	1
3	1	0	0	0.53354	0	1	0	1	1
2	1	0	0	1.91594	0	0	1	0	1
1	0	1	0	0.04978	0	0	0	0	1
3	1	0	0	0.98286	0	1	0	1	1
1	0	1	0	0.04978	0	0	1	1	1
2	0	1	0	-0.32914	0	1	0	0	1
4	0	0	1	0.67434	0	0	0	1	1
2	0	0	1	3.0602	0	0	1	1	1
4	0	0	1	2.15556	0	0	0	1	1
1	1	0	0	0.63238	0	0	1	0	1
4	1	0	0	0.73722	0	0	1	1	1
1	0	1	0	-0.77845	0	1	0	1	1
3	0	1	0	-0.8833	0	0	1	1	1
3	0	1	0	-0.39953	0	0	0	0	1
2	1	0	0	-0.02062	0	0	0	1	1
3	0	1	0	0.22502	0	0	1	1	1
3	0	1	0	-1.33261	0	0	0	1	1
1	0	0	1	0.67434	0	0	1	0	1
1	1	0	0	-0.02062	0	0	1	1	1
2	1	0	0	-0.12546	0	0	0	0	1
1	0	0	1	0.67434	0	0	1	0	1
3	0	1	0	-0.32914	0	0	0	1	1
1	0	1	0	-0.32914	0	0	0	0	1
2	0	1	0	-1.33261	0	0	0	1	1
1	0	1	0	-0.95369	0	0	1	1	1
2	0	1	0	-1.33261	0	0	1	1	1
2	1	0	0	0.80762	0	0	1	1	1
2	0	0	1	0.67434	0	0	0	1	1
3	0	1	0	-0.95369	0	0	1	1	1
1	1	0	0	-0.57477	0	0	1	1	1
4	0	1	0	-0.32914	0	0	0	1	1
1	1	0	0	0.4287	0	0	0	0	1
4	0	0	1	3.81804	0	0	0	1	1
1	1	0	0	0.63238	0	0	1	0	1
3	1	0	0	2.3997	0	0	1	1	1
3	0	1	0	0.04978	0	0	1	1	1
3	0	0	1	1.39773	0	0	1	1	1
1	0	0	1	1.43217	0	0	1	1	1
2	1	0	0	0.98286	0	0	0	0	1
1	0	0	1	0.4991	0	0	1	0	1
3	0	0	1	-0.43398	0	0	0	1	1
1	1	0	0	0.53354	0	0	0	1	1
4	0	1	0	-1.33261	0	0	0	0	1
1	1	0	0	-0.57477	0	1	1	1	1
4	0	1	0	-0.32914	0	0	0	1	1
1	0	1	0	-0.95369	0	0	1	1	1
2	0	1	0	-0.32914	0	0	1	0	1
3	0	1	0	-1.33261	0	0	0	1	1
2	0	1	0	-0.32914	0	0	1	0	1
3	0	1	0	0.04978	0	0	1	1	1
1	0	0	1	3.0602	0	0	1	1	1
1	0	0	1	1.43217	0	0	1	1	1
4	0	1	0	-1.33261	0	0	1	0	1
1	0	1	0	-0.39953	0	0	1	1	1
2	1	0	0	0.4287	0	0	1	1	1
1	0	1	0	0.04978	0	0	0	0	1
2	1	0	0	-0.19586	0	0	1	0	1
4	0	0	1	1.05325	0	0	0	1	1
4	1	0	0	1.18654	0	0	1	0	1
3	0	1	0	-1.33261	0	0	1	1	1
3	0	0	1	1.22248	0	1	0	1	1
2	1	0	0	0.25346	0	0	1	0	1
4	0	1	0	0.22502	0	1	0	1	1
1	0	1	0	-1.33261	0	1	1	1	1
2	0	0	1	1.6014	0	0	0	0	1
2	0	1	0	0.04978	0	0	0	1	1
1	0	0	1	0.12018	0	0	1	1	1
2	0	0	1	0.32386	0	0	0	1	1
3	0	1	0	-0.50438	0	0	1	1	1
2	0	1	0	-0.77845	0	0	0	1	1
4	0	0	1	1.6014	0	0	0	1	1
3	0	1	0	-0.8833	0	0	0	0	1
1	0	1	0	-1.33261	0	0	1	1	1
2	0	1	0	-1.33261	0	0	0	0	1
1	0	1	0	0.04978	0	0	1	1	1
3	0	1	0	0.15463	0	0	1	1	1
1	0	0	1	0.87801	0	0	0	1	1
4	0	1	0	-0.39953	0	0	1	0	1
1	0	1	0	-1.33261	0	0	0	0	1
1	0	1	0	-0.39953	0	0	1	1	1
1	0	0	1	1.43217	0	1	1	1	1
1	0	1	0	-0.39953	0	1	0	0	1
1	0	0	1	1.01881	0	0	0	1	1
2	1	0	0	0.98286	0	0	1	0	1
1	0	1	0	-1.33261	0	1	1	0	1
2	1	0	0	0.98286	0	0	1	1	1
3	0	1	0	-1.33261	0	1	1	1	1
1	0	1	0	-1.33261	0	0	0	0	1
1	0	1	0	0.60394	0	0	1	1	1
2	0	0	1	0.87801	0	0	1	0	1
3	0	1	0	-2.16084	0	0	0	1	1
2	0	1	0	-1.71153	0	1	1	0	1
3	0	0	1	0.4991	0	0	0	1	1
4	0	0	1	0.94841	0	0	1	0	1
3	0	1	0	0.04978	0	0	1	0	1
2	0	1	0	-0.32914	0	0	0	1	1
1	0	1	0	-0.8833	0	0	0	0	1
2	0	1	0	-0.95369	0	0	0	1	1
4	0	1	0	-0.95369	0	0	1	1	1
2	0	1	0	-0.95369	0	0	1	0	1
3	0	1	0	0.04978	0	0	1	1	1
2	0	1	0	-0.22429	0	1	1	0	1
1	0	1	0	-0.77845	0	0	0	1	1
1	0	1	0	-0.77845	0	0	0	0	1
2	0	1	0	-0.32914	0	1	1	1	1
4	1	0	0	0.18306	0	0	1	1	1
4	0	1	0	-1.33261	0	0	0	0	1
3	1	0	0	0.25346	0	0	1	1	1
4	0	1	0	-1.33261	0	1	1	1	1
4	0	1	0	-0.95369	0	0	1	0	1
4	0	1	0	-1.33261	0	1	1	1	1
3	0	1	0	-0.32914	0	0	0	1	1
2	1	0	0	-0.12546	0	0	0	0	1
2	0	1	0	-1.33261	0	1	1	1	1
3	1	0	0	0.53354	0	0	1	1	1
2	0	1	0	-0.8833	0	0	0	0	1
4	0	1	0	-0.8833	0	1	0	1	1
1	0	1	0	-0.8833	0	0	1	0	1
3	0	1	0	-0.39953	0	1	0	1	1
4	0	1	0	-1.33261	0	1	1	1	1
1	0	1	0	-0.8833	0	0	0	1	1
3	0	1	0	-0.8833	0	0	0	1	1
3	0	1	0	-0.32914	0	1	0	1	1
3	0	1	0	-2.715	0	0	0	1	1
3	1	0	0	-0.19586	0	0	0	1	1
2	1	0	0	0.18306	0	0	1	0	1
3	1	0	0	0.63238	0	0	1	1	1
1	0	0	1	0.77317	0	0	1	1	1
1	0	1	0	0.04978	0	0	1	1	1
3	0	1	0	-0.39953	0	0	1	1	1
1	0	0	1	1.43217	0	0	1	1	1
4	0	0	1	0.4991	0	0	1	0	1
1	0	0	1	-0.43398	0	0	0	1	1
3	0	1	0	0.15463	0	0	1	1	1
4	0	1	0	-0.95369	0	0	0	0	1
2	0	1	0	-0.50438	0	0	0	0	1
1	0	1	0	-0.95369	0	0	1	1	1
3	0	0	1	-0.43398	0	0	1	0	1
1	0	0	1	0.12018	0	0	1	1	1
1	0	1	0	-0.32914	0	0	1	1	1
3	0	1	0	-1.33261	0	0	0	1	1
3	1	0	0	0.18306	0	0	1	1	1
2	1	0	0	0.25346	0	0	0	1	1
1	1	0	0	0.63238	0	0	1	0	1
3	1	0	0	0.73722	0	0	1	1	1
2	0	1	0	0.04978	0	0	1	1	1
3	0	1	0	-0.39953	0	0	1	1	1
1	0	0	1	1.43217	0	0	1	1	1
2	1	0	0	0.4287	0	0	0	0	1
2	0	0	1	1.2285	0	1	1	1	1
4	0	1	0	-0.32914	0	0	1	1	1
3	0	1	0	-1.33261	0	0	0	1	1
1	0	1	0	-1.33261	0	0	0	0	1
1	0	1	0	-0.95369	0	0	1	1	1
3	0	0	1	1.43217	0	0	1	1	1
4	0	1	0	-1.33261	0	0	1	1	1
2	1	0	0	0.4287	0	0	0	0	1
3	0	0	1	1.05325	0	0	1	1	1
3	0	0	1	1.05325	0	0	0	1	1
1	1	0	0	-0.57477	0	0	0	1	1
4	0	1	0	-1.33261	0	0	0	0	1
1	0	1	0	-0.32914	0	0	1	1	1
4	0	1	0	-1.71153	0	0	0	1	1
1	0	1	0	-1.33261	0	0	1	1	1
2	0	0	1	0.67434	0	0	0	1	1
4	0	1	0	-0.32914	0	0	0	1	1
1	1	0	0	1.18654	0	0	1	0	1
3	0	1	0	-1.33261	0	0	1	1	1
4	0	1	0	-1.33261	0	0	1	0	1
3	0	1	0	-0.8833	0	1	0	1	1
3	0	1	0	-0.8833	0	0	1	0	1
4	0	1	0	-0.39953	0	0	1	1	1
4	1	0	0	0.53354	0	1	1	1	1
2	0	1	0	-0.8833	0	0	0	1	1
1	0	1	0	0.04978	0	0	1	1	1
3	0	1	0	-0.95369	0	0	1	1	1
1	0	0	1	1.43217	0	0	1	1	1
3	0	1	0	0.04978	0	0	1	0	1
3	1	0	0	-0.57477	0	0	0	1	1
2	0	1	0	-1.33261	0	1	0	1	1
3	0	1	0	-0.8833	0	0	0	0	1
1	0	1	0	0.04978	0	0	0	1	1
1	0	0	1	0.01533	0	0	1	0	1
2	0	1	0	-1.33261	0	1	1	0	1
1	0	0	1	0.77317	0	0	1	1	1
3	0	1	0	-1.33261	0	1	1	1	1
1	0	0	1	0.12018	0	0	1	1	1
